# Supplementary material for: Numerical solution of a general interval quadratic programming model for portfolio selection
Source: PLoS One. 2019 Mar 13;14(3):e0212913. doi: 10.1371/journal.pone.0212913 (PMC6415890; doi:10.1371/journal.pone.0212913)
Supplement: S1 File — (XLSX) [file pone.0212913.s006.xlsx]

## Sheet: Sheet1
	Stock 1					Stock 2					Stock 3					Stock 4					Stock 5					Stock 6					Stock 7					Stock 8					Stock 9					Stock 10
	600000.SH					600004.SH					600006.SH					600007.SH					600008.SH					600009.SH					600010.SH					600011.SH					600012.SH					600015.SH
Date	open	close	turn		Date	open	close	turn		Date	open	close	turn		Date	open	close	turn		Date	open	close	turn		Date	open	close	turn		Date	open	close	turn		Date	open	close	turn		Date	open	close	turn		Date	open	close	turn
2006-09-29	9.81	10.62	40.0598		2006-09-29	6.45	6.73	19.9705		2006-09-29	3.45	3.79	23.0624		2006-09-29	7.12	7.25	47.0276		2006-09-29	4.53	4.7	33.803		2006-09-29	13.65	13.88	15.5556		2006-09-29	2.2	2.18	28.5894		2006-09-29	4.46	4.97	36.7882		2006-09-29	5.12	5.16	26.8496		2006-09-29	4	4.34	43.3716
2006-10-31	10.88	13.98	34.4937		2006-10-31	6.74	6.85	16.583		2006-10-31	3.79	3.64	20.9045		2006-10-31	7.37	7.03	21.1129		2006-10-31	4.8	4.77	14.2733		2006-10-31	13.9	15.75	16.8796		2006-10-31	2.2	2.31	25.6969		2006-10-31	5.1	5.4	44.4048		2006-10-31	5.17	5.2	21.8757		2006-10-31	4.45	5.01	67.9708
2006-11-30	13.98	16.83	33.8249		2006-11-30	6.86	7.26	37.5133		2006-11-30	3.64	2.97	47.6502		2006-11-30	7.03	8.66	83.2127		2006-11-30	4.75	5.36	52.4134		2006-11-30	15.8	16.88	23.3512		2006-11-30	2.31	2.58	74.8901		2006-11-30	5.41	5.68	73.9509		2006-11-30	5.2	5.65	63.6047		2006-11-30	5.02	6.3	138.971
2006-12-29	16.87	21.31	36.1018		2006-12-29	7.28	7.54	62.1651		2006-12-29	2.98	3.22	109.145		2006-12-29	8.6	10.1	85.6578		2006-12-29	5.36	5.75	63.39		2006-12-29	16.91	18.91	36.4176		2006-12-29	2.58	3.12	109.388		2006-12-29	5.73	6.45	76.4332		2006-12-29	5.71	5.86	72.9145		2006-12-29	6.32	7.39	131.904
2007-01-31	21.65	24.99	49.5748		2007-01-31	7.67	9.65	90.317		2007-01-31	3.33	4	136.355		2007-01-31	10.3	13.41	102.929		2007-01-31	5.8	6.23	76.3864		2007-01-31	19.1	25.59	27.0603		2007-01-31	3.16	3.76	143.709		2007-01-31	6.56	7.27	111.726		2007-01-31	5.96	7.17	91.9997		2007-01-31	7.56	10.24	159.266
2007-02-28	24.4	22.32	27.1559		2007-02-28	9.5	11.38	55.6679		2007-02-28	3.96	5.26	79.6535		2007-02-28	13	13.65	53.4833		2007-02-28	6.12	7.32	48.6001		2007-02-28	25.3	25.09	18.7502		2007-02-28	3.69	5.49	108.027		2007-02-28	7.2	8.35	96.3939		2007-02-28	7.01	7.67	73.0426		2007-02-28	10.08	10.14	110.487
2007-03-30	22.52	26.72	44.4492		2007-03-30	11.18	11.8	41.4969		2007-03-30	5.25	6.44	165.68		2007-03-30	13.52	14.28	83.4521		2007-03-30	7.33	8.82	88.8603		2007-03-30	25.17	24.37	27.6887		2007-03-30	5.66	5.59	177.848		2007-03-30	8.31	8.77	111.689		2007-03-30	7.67	8.02	97.3297		2007-03-30	10.15	11.22	110.449
2007-04-30	26.9	26.9	35.9757		2007-04-30	11.81	14.78	86.6237		2007-04-30	6.44	8.13	156.272		2007-04-30	14.25	15.94	124.5		2007-04-30	8.84	12.83	135.494		2007-04-30	24.39	34.95	45.7022		2007-04-30	5.62	7.69	157.753		2007-04-30	8.79	13.11	92.4746		2007-04-30	8.13	9.65	80.9951		2007-04-30	11.22	13.33	138.38
2007-05-31	27.66	33.76	33.6962		2007-05-31	15.1	16.71	84.4554		2007-05-31	8.25	8.67	181.172		2007-05-31	16.2	25.5	149.561		2007-05-31	13.28	15.07	143.552		2007-05-31	35.6	37.27	30.4797		2007-05-31	7.9	8.1	137.143		2007-05-31	13.22	14.12	23.3977		2007-05-31	9.85	9.13	73.5505		2007-05-31	13.63	13.09	106.531
2007-06-29	33.69	36.59	18.4885		2007-06-29	17.07	18.6	71.3018		2007-06-29	8.64	6.64	128.924		2007-06-29	25.5	18.66	137.546		2007-06-29	15.15	11.41	140.183		2007-06-29	38	38.01	34.5213		2007-06-29	8.1	6.99	98.634		2007-06-29	14.28	10.73	22.6747		2007-06-29	9.13	7.61	58.1027		2007-06-29	13	12.04	78.5708
2007-07-31	36.2	40.25	10.3366		2007-07-31	18	20.15	24.8114		2007-07-31	6.63	8.05	82.0731		2007-07-31	18.79	22.71	90.6729		2007-07-31	11.4	13.45	58.7691		2007-07-31	38	41.1	19.2661		2007-07-31	6.77	7.09	63.6974		2007-07-31	10.75	12.64	10.9097		2007-07-31	7.64	8.57	33.5273		2007-07-31	11.95	13.31	58.2969
2007-08-31	40.55	55	13.8951		2007-08-31	20.17	20.05	33.9856		2007-08-31	8.07	9.07	133.85		2007-08-31	22.55	22.53	100.921		2007-08-31	13.45	19.3	137.916		2007-08-31	41.1	41.93	33.1787		2007-08-31	7.1	8.37	107.025		2007-08-31	12.68	14.29	23.414		2007-08-31	8.6	9.46	74.7646		2007-08-31	13.36	20.27	102.76
2007-09-28	55.38	52.5	9.44638		2007-09-28	20.18	19.01	29.5476		2007-09-28	9.16	9.79	116.198		2007-09-28	22.53	20.99	61.5482		2007-09-28	19.5	18.29	86.7568		2007-09-28	42.19	39.4	21.5082		2007-09-28	8.5	9.21	115.984		2007-09-28	14.32	17.42	17.0141		2007-09-28	9.52	9.56	72.0829		2007-09-28	20.18	19.79	48.8416
2007-10-31	53.64	58.79	8.95757		2007-10-31	19.38	18.49	27.2826		2007-10-31	10	8.13	47.0941		2007-10-31	21.21	18.69	35.3575		2007-10-31	18.8	18.23	58.6401		2007-10-31	40.18	35.8	22.721		2007-10-31	9.48	8.22	50.7939		2007-10-31	17.78	14.79	10.0786		2007-10-31	9.7	8.6	46.2829		2007-10-31	19.79	20.96	30.0357
2007-11-30	58.2	51.89	6.02543		2007-11-30	18.56	18.51	13.4174		2007-11-30	8.13	7.36	30.975		2007-11-30	18.65	17.99	34.0176		2007-11-30	18	16.16	35.3706		2007-11-30	36	32.53	12.9279		2007-11-30	8.21	6.94	27.1744		2007-11-30	14.79	12.59	9.6346		2007-11-30	8.59	7.89	17.8428		2007-11-30	20.9	19.49	28.7033
2007-12-28	51.36	52.8	7.86459		2007-12-28	18.47	20.98	18.533		2007-12-28	7.4	8.67	37.7553		2007-12-28	17.87	21.01	41.2337		2007-12-28	16.08	21.16	65.0944		2007-12-28	32.5	37.52	10.025		2007-12-28	7.04	7.86	38.6977		2007-12-28	12.6	14.83	6.03082		2007-12-28	7.94	9.22	31.0254		2007-12-28	19.35	19.16	25.3736
2008-01-31	53	46	9.30264		2008-01-31	20.95	18.51	22.4907		2008-01-31	8.68	7.5	48.6392		2008-01-31	21.5	17.82	63.794		2008-01-31	21.5	16.67	73.4291		2008-01-31	37.52	33.25	17.8108		2008-01-31	7.86	7.15	52.4575		2008-01-31	14.84	11.72	11.8999		2008-01-31	9.2	8.02	50.3115		2008-01-31	19.08	19.4	41.9016
2008-02-29	46	42.13	9.33526		2008-02-29	18.58	18.17	7.0725		2008-02-29	7.58	7.93	14.935		2008-02-29	18	18.11	14.8075		2008-02-29	16.53	17.69	23.9362		2008-02-29	33.3	31.84	7.68392		2008-02-29	7.15	7.55	13.851		2008-02-29	11.86	12.05	3.9072		2008-02-29	8.06	8.05	15.9169		2008-02-29	19.01	17.12	20.3565
2008-03-31	41.65	35.4	13.6686		2008-03-31	18	13.99	14.4469		2008-03-31	7.8	6.06	22.8297		2008-03-31	17.99	15.04	28.8839		2008-03-31	17.5	14.15	42.9555		2008-03-31	31.76	24.3	21.9611		2008-03-31	7.56	6.42	19.9327		2008-03-31	12.06	9.06	5.40728		2008-03-31	8.03	6.71	19.3041		2008-03-31	17.11	14.01	33.0663
2008-04-30	35.02	32.4	19.0077		2008-04-30	14	16.15	15.4497		2008-04-30	6.06	5.9	20.3332		2008-04-30	14.88	14.63	29.9647		2008-04-30	14.1	11.55	43.1806		2008-04-30	23.99	22.46	21.5543		2008-04-30	6.4	6.29	16.4584		2008-04-30	9.01	9.66	7.63583		2008-04-30	6.69	6.93	15.0377		2008-04-30	14	14.51	34.5803
2008-05-30	33.12	28.12	15.8747		2008-05-30	16.21	13.6	10.5179		2008-05-30	6	5.23	20.823		2008-05-30	14.8	12.4	37.3088		2008-05-30	12.26	10.08	34.7799		2008-05-30	22.75	21.88	17.3264		2008-05-30	6.31	5.49	18.9731		2008-05-30	10	10.44	7.85231		2008-05-30	6.98	6.18	12.3452		2008-05-30	14.85	11.78	35.8993
2008-06-30	27.88	22	9.79537		2008-06-30	13.6	10.27	7.45756		2008-06-30	5.21	3.91	12.8336		2008-06-30	12.4	11.28	29.3294		2008-06-30	10.09	7.89	22.405		2008-06-30	21.95	15.82	10.3274		2008-06-30	5.48	3.96	11.5882		2008-06-30	10.48	7.03	7.54322		2008-06-30	6.17	4.91	8.23636		2008-06-30	11.55	9.23	20.9672
2008-07-31	22.2	22.71	16.1069		2008-07-31	10.31	10.8	9.53562		2008-07-31	3.92	3.99	20.665		2008-07-31	11.2	11.23	58.9625		2008-07-31	7.8	8.02	38.4544		2008-07-31	15.75	18	23.819		2008-07-31	3.97	3.9	13.5074		2008-07-31	7.04	6.97	7.98643		2008-07-31	4.91	5.2	15.0952		2008-07-31	9.28	10.79	34.1935
2008-08-29	22.45	21.97	10.0521		2008-08-29	10.61	11.66	19.9672		2008-08-29	3.98	3.25	11.1664		2008-08-29	11.11	8.1	25.2524		2008-08-29	8.01	5.01	17.9601		2008-08-29	17.78	17.02	11.9207		2008-08-29	3.9	3.08	8.33332		2008-08-29	6.86	6.06	7.61629		2008-08-29	5.18	4.7	6.40423		2008-08-29	10.69	11.16	26.7722
2008-09-26	21.65	15.62	25.286		2008-09-26	11.65	12.43	15.1409		2008-09-26	3.23	3.22	17.0678		2008-09-26	8.1	8.55	18.6208		2008-09-26	4.95	5.36	26.8598		2008-09-26	16.97	17.4	8.43449		2008-09-26	3.07	3.11	9.43192		2008-09-26	6.08	7.51	5.84524		2008-09-26	4.69	4.5	8.18915		2008-09-26	11	8.36	24.1249
2008-10-31	15.01	11.74	28.8304		2008-10-31	12.84	7.17	15.3693		2008-10-31	3.19	2.5	8.42398		2008-10-31	8.5	6.33	10.7142		2008-10-31	5.2	3.73	18.7391		2008-10-31	17.4	10.65	10.973		2008-10-31	3.1	2.19	6.86292		2008-10-31	7.55	5.98	5.01664		2008-10-31	4.42	3.72	6.56854		2008-10-31	8.15	7.41	37.3494
2008-11-28	11.6	11.99	33.4162		2008-11-28	7.15	6.87	28.6		2008-11-28	2.5	2.84	22.8802		2008-11-28	6.33	6.8	21.851		2008-11-28	3.78	4.82	44.6042		2008-11-28	10.59	11.02	19.3179		2008-11-28	2.2	2.69	23.0942		2008-11-28	5.95	7.65	5.71288		2008-11-28	3.73	3.88	12.559		2008-11-28	7.3	7.29	50.8146
2008-12-31	11.9	13.25	42.0734		2008-12-31	6.77	7.05	59.1614		2008-12-31	2.83	2.93	34.7695		2008-12-31	6.72	7.12	43.4905		2008-12-31	4.75	4.39	55.8505		2008-12-31	10.53	11.27	26.5835		2008-12-31	2.7	2.54	30.9153		2008-12-31	7.68	6.92	9.94346		2008-12-31	3.86	3.77	17.2512		2008-12-31	7.21	7.27	49.5113
2009-01-23	13.51	16.69	22.1617		2009-01-23	7.16	7.87	13.8787		2009-01-23	2.98	3.17	21.9284		2009-01-23	7.27	7.9	26.1401		2009-01-23	4.45	5.14	28.4531		2009-01-23	11.32	12.64	16.4231		2009-01-23	2.6	2.81	9.96876		2009-01-23	6.95	6.72	4.04378		2009-01-23	3.8	3.98	9.7403		2009-01-23	7.43	8.28	33.6905
2009-02-27	16.8	17.78	35.6867		2009-02-27	7.89	8.13	33.8615		2009-02-27	3.19	3.74	88.6679		2009-02-27	7.97	7.96	84.5029		2009-02-27	5.09	5.49	84.0751		2009-02-27	12.7	12.56	38.874		2009-02-27	2.82	3.09	59.8156		2009-02-27	6.99	8.06	12.1318		2009-02-27	3.99	4.32	45.7354		2009-02-27	8.39	9.23	58.2507
2009-03-31	17.79	21.92	42.7322		2009-03-31	8.07	9.02	21.5818		2009-03-31	3.7	4.1	48.5155		2009-03-31	7.95	9.04	55.3221		2009-03-31	5.45	6.34	56.5688		2009-03-31	12.29	14.21	25.0047		2009-03-31	3.09	3.58	45.584		2009-03-31	8	7.95	10.9257		2009-03-31	4.32	4.83	27.4348		2009-03-31	9.2	10.69	64.9289
2009-04-30	22.05	23.17	31.0224		2009-04-30	9.05	8.82	29.7243		2009-04-30	4.13	4.3	76.0296		2009-04-30	9.05	8.77	72.8716		2009-04-30	6.43	6.26	50.812		2009-04-30	14.27	13.72	32.8867		2009-04-30	3.6	3.6	44.0684		2009-04-30	8.01	7.64	18.4768		2009-04-30	4.83	5.08	19.9446		2009-04-30	10.7	10.04	52.1437
2009-05-27	23.27	25.65	17.4336		2009-05-27	8.82	9.03	27.2777		2009-05-27	4.33	4.86	75.4682		2009-05-27	8.8	9.18	65.5572		2009-05-27	6.21	6.4	18.6229		2009-05-27	13.87	13.86	33.6717		2009-05-27	3.62	3.61	24.9622		2009-05-27	7.66	7.41	12.1144		2009-05-27	5.09	5.31	17.1371		2009-05-27	10.06	10.01	44.8607
2009-06-30	26.05	23.02	24.3021		2009-06-30	9.08	9.57	36.4894		2009-06-30	4.86	4.72	48.4344		2009-06-30	9.23	11.6	29.7346		2009-06-30	6.42	6.55	19.5707		2009-06-30	13.93	15.36	55.5194		2009-06-30	3.62	3.96	58.0559		2009-06-30	7.45	7.96	18.4259		2009-06-30	5.34	5.38	23.6107		2009-06-30	10.06	12.53	53.6933
2009-07-31	23.06	27.17	22.5394		2009-07-31	9.57	10.3	38.3743		2009-07-31	4.71	5.5	114.613		2009-07-31	11.56	11.38	26.7799		2009-07-31	6.5	7.37	35.3776		2009-07-31	15.32	17.4	53.5214		2009-07-31	3.95	5.15	102.685		2009-07-31	7.84	9.11	26.8535		2009-07-31	5.38	5.79	24.6471		2009-07-31	12.48	13.22	39.5355
2009-08-31	27.35	17.84	24.8561		2009-08-31	10.33	8.57	33.5093		2009-08-31	5.5	4.38	71.1765		2009-08-31	11.39	8.82	17.2714		2009-08-31	7.38	5.92	18.6536		2009-08-31	17.54	13.56	43.5926		2009-08-31	5.18	4.01	86.8042		2009-08-31	9.21	7.19	18.8644		2009-08-31	5.8	4.99	17.2899		2009-08-31	13.29	8.87	31.894
2009-09-30	17.76	19.65	32.6124		2009-09-30	8.56	8.67	19.0017		2009-09-30	4.3	4.42	38.5786		2009-09-30	8.85	9.36	12.0689		2009-09-30	5.92	5.88	14.564		2009-09-30	13.56	13.41	29.8348		2009-09-30	4	3.86	41.4546		2009-09-30	7.22	7.07	12.2481		2009-09-30	4.98	5.07	11.3129		2009-09-30	8.89	10.2	30.2424
2009-10-30	20.16	21.74	16.3071		2009-10-30	8.79	9.17	13.9111		2009-10-30	4.51	5.58	52.5022		2009-10-30	9.47	10.89	9.5336		2009-10-30	5.99	6.28	8.86273		2009-10-30	13.64	14.17	21.0788		2009-10-30	3.9	4.01	24.0105		2009-10-30	7.16	7.72	11.0393		2009-10-30	5.12	5.38	8.91822		2009-10-30	10.35	11.04	19.247
2009-11-30	21.2	22.02	23.0046		2009-11-30	9.01	9.89	23.6989		2009-11-30	5.49	6.61	109.971		2009-11-30	10.75	13.15	14.7933		2009-11-30	6.18	7.36	26.6348		2009-11-30	14.01	15.29	42.0565		2009-11-30	3.99	4.77	82.8349		2009-11-30	7.6	8.07	18.4637		2009-11-30	5.32	6.38	21.9033		2009-11-30	10.8	11.31	22.3421
2009-12-31	21.88	21.69	24.4545		2009-12-31	9.85	10.15	29.2985		2009-12-31	6.63	6.86	34.6831		2009-12-31	13.16	12.28	8.50787		2009-12-31	7.35	7.24	26.3449		2009-12-31	15.29	17.42	51.4847		2009-12-31	4.75	4.64	40.5557		2009-12-31	8.11	8.01	10.5272		2009-12-31	6.34	5.94	14.6782		2009-12-31	11.22	12.42	41.2223
2010-01-29	21.83	19.62	22.3068		2010-01-29	10.15	10.71	32.1567		2010-01-29	6.93	5.82	18.0992		2010-01-29	12.4	10.89	9.32704		2010-01-29	7.27	6.62	17.6086		2010-01-29	17.45	18.55	56.499		2010-01-29	4.65	4.03	20.7536		2010-01-29	8.11	7.36	5.02284		2010-01-29	5.97	7.39	53.4206		2010-01-29	12.41	10.77	20.4865
2010-02-26	19.62	20.74	9.03547		2010-02-26	10.66	11.78	20.9087		2010-02-26	5.83	6.11	7.03546		2010-02-26	10.75	11.21	5.98704		2010-02-26	6.63	8.11	46.8129		2010-02-26	18.4	19.14	28.3884		2010-02-26	4.02	4.15	9.66966		2010-02-26	7.39	7.38	2.37014		2010-02-26	7.3	8.12	52.169		2010-02-26	10.76	10.97	6.74847
2010-03-31	20.74	22.78	14.9276		2010-03-31	11.79	11.38	23.2319		2010-03-31	6.1	6.29	15.3236		2010-03-31	11.22	11.78	10.1438		2010-03-31	8.13	7.76	23.593		2010-03-31	19	18.53	42.8606		2010-03-31	4.15	4.23	23.4308		2010-03-31	7.38	7.32	4.97301		2010-03-31	8.15	7.32	27.1976		2010-03-31	10.97	12.82	17.6306
2010-04-30	22.77	20.59	14.8042		2010-04-30	11.36	10.27	20.8437		2010-04-30	6.29	6.08	25.2086		2010-04-30	11.78	9.67	5.60368		2010-04-30	7.78	7.19	20.5246		2010-04-30	18.5	16.04	41.9568		2010-04-30	4.21	3.92	27.2935		2010-04-30	7.31	6.71	5.05279		2010-04-30	7.29	6.34	19.4236		2010-04-30	12.82	12.72	8.29814
2010-05-31	20.22	18.54	12.875		2010-05-31	10.09	9.18	16.0368		2010-05-31	5.93	5.03	12.8377		2010-05-31	9.55	9.42	4.98331		2010-05-31	7	6.11	11.2866		2010-05-31	15.82	13.37	38.7502		2010-05-31	3.87	3.39	12.0763		2010-05-31	6.67	6.17	3.24993		2010-05-31	6.23	5.7	9.18104		2010-05-31	12.72	10.54	20.3672
2010-06-30	18.47	13.6	10.1699		2010-06-30	9.14	8.83	9.78253		2010-06-30	5.01	4.45	5.9814		2010-06-30	9.41	9.98	3.87002		2010-06-30	6.07	5.47	7.00973		2010-06-30	13.3	11.89	23.1626		2010-06-30	3.38	2.99	8.87934		2010-06-30	6.12	6.33	3.02345		2010-06-30	5.6	5.33	7.6703		2010-06-30	10.5	11.12	10.3819
2010-07-30	13.56	14.98	11.4089		2010-07-30	8.8	10.17	17.4561		2010-07-30	4.45	5.17	10.3396		2010-07-30	9.98	11.4	7.10943		2010-07-30	5.45	6.04	8.44984		2010-07-30	11.89	13.28	31.9929		2010-07-30	2.96	3.4	15.0193		2010-07-30	6.25	6.4	5.9307		2010-07-30	5.3	5.95	12.8333		2010-07-30	11.03	12.31	11.2869
2010-08-31	14.91	13.99	12.6413		2010-08-31	10.26	9.87	19.7427		2010-08-31	5.17	5.68	20.5991		2010-08-31	11.38	12.08	6.4344		2010-08-31	6.04	6.03	11.5317		2010-08-31	13.29	13.26	31.8345		2010-08-31	3.38	3.4	16.369		2010-08-31	6.43	6.09	4.97072		2010-08-31	5.94	5.73	11.4806		2010-08-31	12.22	11.7	11.2447
2010-09-30	14.07	12.96	11.7509		2010-09-30	9.86	9.55	15.2728		2010-09-30	5.67	5.49	13.9737		2010-09-30	12.08	11.59	4.47747		2010-09-30	6.06	6.07	15.0046		2010-09-30	13.24	12.5	32.1498		2010-09-30	3.4	3.3	14.1039		2010-09-30	6.08	6.14	4.14719		2010-09-30	5.72	5.34	6.99373		2010-09-30	11.67	10.8	10.5379
2010-10-29	13.09	14.48	21.9215		2010-10-29	9.6	10.3	26.1291		2010-10-29	5.55	6.2	22.4375		2010-10-29	11.68	11.46	4.07432		2010-10-29	6.11	6.42	14.2963		2010-10-29	12.59	14.1	45.8914		2010-10-29	3.32	4.51	57.1908		2010-10-29	6.14	6.44	9.05611		2010-10-29	5.36	6.93	22.3847		2010-10-29	10.85	12.95	22.0306
2010-11-30	14.51	12.69	21.7102		2010-11-30	10.34	8.94	28.5561		2010-11-30	6.21	5.35	17.8554		2010-11-30	11.47	12.06	7.9167		2010-11-30	6.45	6.8	26.3633		2010-11-30	14.1	12.16	42.5528		2010-11-30	4.81	4.01	97.003		2010-11-30	6.46	5.82	8.77611		2010-11-30	6.89	5.83	19.52		2010-11-30	12.95	11.02	27.0302
2010-12-31	12.66	12.39	11.8454		2010-12-31	8.92	8.82	13.1566		2010-12-31	5.35	4.84	7.54129		2010-12-31	12.05	10.08	8.39661		2010-12-31	6.79	6.73	18.6363		2010-12-31	12.16	12.39	20.3534		2010-12-31	3.99	3.79	33.1909		2010-12-31	5.81	5.76	9.8642		2010-12-31	5.88	5.91	12.2445		2010-12-31	10.94	10.9	17.602
2011-01-31	12.42	12.72	13.8496		2011-01-31	8.82	8.58	14.2087		2011-01-31	4.85	5.14	8.14		2011-01-31	10.15	9.58	4.01198		2011-01-31	6.8	6.73	8.27103		2011-01-31	12.41	14.04	40.1012		2011-01-31	3.82	3.86	19.4152		2011-01-31	5.67	5.39	7.06958		2011-01-31	5.94	5.64	5.51294		2011-01-31	10.95	11.15	19.4071
2011-02-28	12.73	12.71	10.6549		2011-02-28	8.55	8.65	10.7936		2011-02-28	5.13	5.34	9.44742		2011-02-28	9.52	10.94	5.30785		2011-02-28	6.73	6.86	9.54764		2011-02-28	13.98	14.55	27.5686		2011-02-28	3.89	4.79	20.596		2011-02-28	5.39	5.56	4.88798		2011-02-28	5.64	6.33	14.3041		2011-02-28	11.16	11.41	12.4877
2011-03-31	12.73	13.62	19.2052		2011-03-31	8.66	8.6	21.5917		2011-03-31	5.34	5.1	12.286		2011-03-31	10.72	10.38	9.26826		2011-03-31	6.89	6.82	15.1621		2011-03-31	14.45	13.56	32.2135		2011-03-31	4.79	7.48	161.143		2011-03-31	5.56	5.53	8.8186		2011-03-31	6.35	6.11	11.8392		2011-03-31	11.41	12.55	27.3712
2011-04-29	13.6	14.28	14.9006		2011-04-29	8.6	8.59	15.3904		2011-04-29	5.12	5.06	10.4124		2011-04-29	10.37	9.47	9.90736		2011-04-29	6.81	6.64	12.6115		2011-04-29	13.61	14.19	35.0067		2011-04-29	7.38	6.92	178.288		2011-04-29	5.5	6.09	9.91159		2011-04-29	6.13	6.12	9.74011		2011-04-29	12.53	12.52	17.4055
2011-05-31	14.24	13.86	7.9098		2011-05-31	8.59	8.1	7.06593		2011-05-31	5.06	4.53	5.4389		2011-05-31	9.48	9.06	5.22058		2011-05-31	6.64	6.08	5.66543		2011-05-31	14.2	13.36	15.9966		2011-05-31	7.08	6.84	108.162		2011-05-31	6.08	5.64	4.46152		2011-05-31	6.09	5.67	8.18405		2011-05-31	12.5	12.37	9.54964
2011-06-30	13.8	9.84	8.09177		2011-06-30	8.08	7.89	4.7399		2011-06-30	4.53	4.38	5.74147		2011-06-30	9.03	9.08	3.50747		2011-06-30	6.06	5.66	6.10036		2011-06-30	13.36	12.8	11.0701		2011-06-30	6.79	8.35	174.675		2011-06-30	5.63	5.28	1.87393		2011-06-30	5.68	5.28	3.61217		2011-06-30	12.31	10.87	10.1528
2011-07-29	9.85	9.4	10.9646		2011-07-29	7.88	7.79	6.95787		2011-07-29	4.4	4.35	7.01561		2011-07-29	9.08	9.38	8.18799		2011-07-29	5.67	5.65	8.93272		2011-07-29	12.9	13.08	17.0905		2011-07-29	8.28	7.61	36.3682		2011-07-29	5.27	4.97	1.56707		2011-07-29	5.3	5.14	4.70208		2011-07-29	10.9	10.3	12.923
2011-08-31	9.33	9.29	9.59441		2011-08-31	7.81	7.14	5.86502		2011-08-31	4.32	3.93	4.48522		2011-08-31	9.41	9.38	3.62732		2011-08-31	5.67	5.33	7.80039		2011-08-31	13.07	13.18	9.64785		2011-08-31	7.58	6.59	21.7788		2011-08-31	4.97	4.53	1.24442		2011-08-31	5.16	4.72	5.82122		2011-08-31	10.25	10.54	18.2772
2011-09-30	9.31	8.54	6.50555		2011-09-30	7.12	7.13	7.30149		2011-09-30	3.93	3.63	2.97408		2011-09-30	9.39	9.07	1.88654		2011-09-30	5.33	4.91	3.47463		2011-09-30	13.18	11.8	8.01464		2011-09-30	6.59	5.56	11.4091		2011-09-30	4.53	4.21	0.398364		2011-09-30	4.72	4.3	2.66421		2011-09-30	10.58	10.11	10.5582
2011-10-31	8.52	9.21	6.12903		2011-10-31	7.11	7.29	3.96365		2011-10-31	3.63	3.82	3.38194		2011-10-31	8.99	10.11	4.01156		2011-10-31	4.91	5.56	6.84545		2011-10-31	11.78	12.78	8.48468		2011-10-31	5.62	5.13	11.8573		2011-10-31	4.21	4.77	0.953403		2011-10-31	4.32	4.51	2.73354		2011-10-31	10.08	11.1	12.0406
2011-11-30	9.15	8.5	5.65051		2011-11-30	7.25	6.89	5.5826		2011-11-30	3.79	3.45	3.41889		2011-11-30	9.91	9.86	3.48847		2011-11-30	5.5	5.5	12.1905		2011-11-30	12.71	12.96	9.20306		2011-11-30	5.07	4.42	16.2246		2011-11-30	4.7	4.84	2.04027		2011-11-30	4.49	4.31	5.05222		2011-11-30	11.03	10.39	9.51488
2011-12-30	8.74	8.49	5.59848		2011-12-30	7.03	6.19	5.40931		2011-12-30	3.55	3.14	1.92455		2011-12-30	9.93	9.12	1.7988		2011-12-30	5.5	5.2	5.65007		2011-12-30	13.15	12.24	8.01854		2011-12-30	4.42	4.12	13.2749		2011-12-30	5	5.35	3.5676		2011-12-30	4.4	4.19	3.48987		2011-12-30	10.75	11.23	9.3256
2012-01-31	8.54	9.22	6.7434		2012-01-31	6.22	6.46	5.84009		2012-01-31	3.15	3.2	2.32916		2012-01-31	9.15	9.15	0.649951		2012-01-31	5.29	5.22	3.22164		2012-01-31	12.34	12.5	8.77847		2012-01-31	4.15	4.87	16.6759		2012-01-31	5.4	5.5	1.67329		2012-01-31	4.22	4.3	2.96454		2012-01-31	11.25	11.91	6.93732
2012-02-29	9.2	9.54	9.99375		2012-02-29	6.45	6.77	6.61303		2012-02-29	3.23	3.86	10.737		2012-02-29	9.15	10.04	1.51376		2012-02-29	5.24	5.52	10.3467		2012-02-29	12.51	13.12	15.2316		2012-02-29	4.85	5.26	20.934		2012-02-29	5.49	5.47	1.73721		2012-02-29	4.32	4.58	6.58622		2012-02-29	11.8	11.57	15.8214
2012-03-30	9.5	8.93	8.08992		2012-03-30	6.75	6.74	8.74339		2012-03-30	3.84	3.3	8.56946		2012-03-30	10	10.21	1.93717		2012-03-30	5.51	4.92	5.63829		2012-03-30	13.03	12.92	13.4874		2012-03-30	5.21	5.95	57.1524		2012-03-30	5.44	5.1	2.7909		2012-03-30	4.59	4.48	7.37461		2012-03-30	11.52	10.73	12.7155
2012-04-27	8.9	9.41	6.57772		2012-04-27	6.75	7.06	4.82318		2012-04-27	3.3	3.48	4.85512		2012-04-27	10.2	10.97	1.67016		2012-04-27	4.94	5.42	4.13507		2012-04-27	12.91	12.96	8.7071		2012-04-27	5.88	6.03	25.5439		2012-04-27	5.1	5.3	0.790324		2012-04-27	4.49	4.75	9.38349		2012-04-27	10.64	11.21	8.87331
2012-05-31	9.48	8.77	9.79491		2012-05-31	7.12	7.09	6.38562		2012-05-31	3.52	3.52	6.12855		2012-05-31	11.08	10.77	1.46393		2012-05-31	5.44	5.53	6.89285		2012-05-31	13.01	13.06	11.5126		2012-05-31	6.09	6.33	41.3493		2012-05-31	5.3	5.45	2.42508		2012-05-31	4.77	4.52	5.04925		2012-05-31	11.24	9.86	14.8671
2012-06-29	8.78	8.13	7.86872		2012-06-29	7.09	6.81	2.93658		2012-06-29	3.52	3.15	2.97518		2012-06-29	10.8	10.4	0.579886		2012-06-29	5.45	4.89	6.69185		2012-06-29	13.06	12.74	8.11419		2012-06-29	6.4	4.88	18.06		2012-06-29	5.44	6.45	8.04614		2012-06-29	4.53	4.24	1.97646		2012-06-29	9.86	9.47	12.8337
2012-07-31	8.15	7.66	8.32175		2012-07-31	6.83	6.27	3.48947		2012-07-31	3.15	2.9	2.56339		2012-07-31	10.41	9.92	0.666016		2012-07-31	4.95	4.46	4.77878		2012-07-31	12.7	12.54	7.86252		2012-07-31	4.91	5	14.6629		2012-07-31	6.45	6.74	5.06521		2012-07-31	4.26	3.92	2.53737		2012-07-31	9.49	8.8	10.2321
2012-08-31	7.67	7.61	6.9307		2012-08-31	6.26	6.47	3.34269		2012-08-31	2.91	2.77	2.0172		2012-08-31	9.97	10.2	0.498942		2012-08-31	4.44	4.28	3.54021		2012-08-31	12.56	11.99	5.13903		2012-08-31	4.97	5.11	36.2328		2012-08-31	6.88	6.34	2.65278		2012-08-31	3.9	3.76	1.48068		2012-08-31	8.8	8.74	7.85394
2012-09-28	7.63	7.38	6.87536		2012-09-28	6.46	6.75	3.55187		2012-09-28	2.77	2.77	2.46772		2012-09-28	10.22	10.49	0.57062		2012-09-28	4.25	4.1	3.11351		2012-09-28	12.01	11.81	5.84309		2012-09-28	5.09	5.1	17.1567		2012-09-28	6.26	6.33	2.66351		2012-09-28	3.76	3.65	1.75931		2012-09-28	8.74	8.04	9.49407
2012-10-31	7.38	7.51	4.45266		2012-10-31	6.73	6.59	4.05327		2012-10-31	2.75	2.94	11.4659		2012-10-31	10.49	10.26	0.581732		2012-10-31	4.1	4.1	4.20097		2012-10-31	11.79	11.44	3.48137		2012-10-31	5.11	5.9	28.8508		2012-10-31	6.35	6.43	2.98238		2012-10-31	3.66	3.85	1.99164		2012-10-31	8.02	8.36	6.45123
2012-11-30	7.52	7.46	5.24734		2012-11-30	6.59	6.44	3.40939		2012-11-30	2.93	2.68	5.82932		2012-11-30	10.24	10.19	0.789614		2012-11-30	4.09	3.92	4.19651		2012-11-30	11.44	11.25	6.06038		2012-11-30	5.84	4.82	18.5861		2012-11-30	6.37	6.57	2.17668		2012-11-30	3.84	3.75	1.06928		2012-11-30	8.37	8.43	8.70533
2012-12-31	7.46	9.92	23.3912		2012-12-31	6.43	7.09	6.93731		2012-12-31	2.66	2.99	10.0547		2012-12-31	10.15	11.49	2.20332		2012-12-31	3.96	4.37	5.61935		2012-12-31	11.24	12.46	11.9658		2012-12-31	4.82	5.4	23.8922		2012-12-31	6.56	7.14	5.37638		2012-12-31	3.74	4.04	2.70317		2012-12-31	8.4	10.35	21.5699
2013-01-31	10.1	11.48	24.7462		2013-01-31	7.12	7.58	8.91754		2013-01-31	3	3.19	15.799		2013-01-31	11.54	11.36	2.23977		2013-01-31	4.39	4.54	9.90193		2013-01-31	12.52	13.3	14.1387		2013-01-31	5.53	5.32	23.9725		2013-01-31	7.1	6.77	8.25374		2013-01-31	4.06	4.17	4.14035		2013-01-31	10.59	11.65	20.4226
2013-02-28	11.41	11.06	20.0163		2013-02-28	7.58	7.45	5.03192		2013-02-28	3.18	3.14	6.91325		2013-02-28	11.3	11.67	2.34905		2013-02-28	4.55	5.55	21.6303		2013-02-28	13.25	13.21	10.1183		2013-02-28	5.36	5.01	11.1976		2013-02-28	6.74	6.61	4.31616		2013-02-28	4.15	4.12	2.66845		2013-02-28	11.55	11.24	16.749
2013-03-29	11.07	10.13	23.5415		2013-03-29	7.47	6.91	4.65806		2013-03-29	3.14	2.86	4.93382		2013-03-29	11.67	11.37	2.3518		2013-03-29	5.55	7.78	87.4236		2013-03-29	13.21	13.46	10.8893		2013-03-29	5.01	5.12	29.4956		2013-03-29	6.61	6.9	5.38797		2013-03-29	4.12	3.95	2.56742		2013-03-29	11.24	10.46	18.1726
2013-04-26	10.06	9.88	10.5761		2013-04-26	6.93	6.86	3.72496		2013-04-26	2.86	2.96	3.81918		2013-04-26	11.37	10.41	0.819194		2013-04-26	7.7	7.36	42.8788		2013-04-26	13.32	12.63	8.46704		2013-04-26	5	4.71	16.79		2013-04-26	6.83	6.37	3.64424		2013-04-26	3.95	3.97	2.3612		2013-04-26	10.37	10.47	9.26874
2013-05-31	9.77	10.47	12.6212		2013-05-31	6.85	7.05	8.9711		2013-05-31	2.91	3.34	38.3866		2013-05-31	10.45	11.21	1.04256		2013-05-31	7.25	8.37	48.6224		2013-05-31	12.47	13.64	9.98158		2013-05-31	4.7	4.81	12.8566		2013-05-31	6.37	6.41	6.81757		2013-05-31	3.95	4.06	3.07197		2013-05-31	10.4	10.69	13.2734
2013-06-28	9.97	8.28	12.6741		2013-06-28	7.07	6.29	4.59899		2013-06-28	3.35	2.77	7.07186		2013-06-28	11.23	9.23	0.823072		2013-06-28	8.36	6.38	24.8907		2013-06-28	13.74	11.92	9.52149		2013-06-28	4.81	4.1	10.9848		2013-06-28	6.42	5.34	5.58101		2013-06-28	4.06	3.45	1.8338		2013-06-28	10.74	9.02	9.02046
2013-07-31	8.22	7.86	13.6096		2013-07-31	6.27	6.03	5.14464		2013-07-31	2.77	2.73	6.4435		2013-07-31	9.23	9.06	0.747339		2013-07-31	6.39	7.01	33.561		2013-07-31	11.89	12.32	10.6331		2013-07-31	4.08	3.84	17.1193		2013-07-31	5.34	5.35	4.86615		2013-07-31	3.46	3.41	2.32368		2013-07-31	8.91	6.35	11.7896
2013-08-30	7.92	8.99	17.2491		2013-08-30	6.04	6.77	9.45122		2013-08-30	2.74	2.95	8.7439		2013-08-30	9.12	10.99	2.87852		2013-08-30	7.12	6.52	22.2082		2013-08-30	12.34	15.95	37.0318		2013-08-30	3.88	3.9	13.6687		2013-08-30	5.4	5.47	6.07722		2013-08-30	3.41	3.73	4.89614		2013-08-30	6.35	6.98	13.0025
2013-09-30	9.11	10.09	58.8258		2013-09-30	6.77	6.77	18.2877		2013-09-30	2.96	3.02	9.28663		2013-09-30	11.3	11.27	10.4635		2013-09-30	6.52	6.92	20.995		2013-09-30	16.11	15.13	63.622		2013-09-30	3.9	3.93	14.3293		2013-09-30	5.47	5.37	4.58439		2013-09-30	3.72	4.16	26.8453		2013-09-30	7	7.47	15.8036
2013-10-31	10.03	10.33	29.4746		2013-10-31	6.78	6.97	7.83278		2013-10-31	3.02	2.98	7.94552		2013-10-31	11.48	10.54	3.75893		2013-10-31	6.95	6.94	37.0829		2013-10-31	15.2	14.8	26.0095		2013-10-31	3.91	3.92	11.1295		2013-10-31	5.36	5.77	4.96077		2013-10-31	4.13	3.99	8.99027		2013-10-31	7.44	7.83	9.54314
2013-11-29	10.32	9.99	19.6822		2013-11-29	6.88	7.13	8.54883		2013-11-29	2.97	2.98	4.5396		2013-11-29	10.47	10.87	1.81263		2013-11-29	6.94	7.55	18.3426		2013-11-29	14.9	15.08	15.4164		2013-11-29	3.92	3.92			2013-11-29	5.8	5.5	3.97776		2013-11-29	3.99	4.1	4.34654		2013-11-29	7.83	8.22	11.7326
2013-12-31	10.1	9.43	18.0879		2013-12-31	7.06	6.95	11.6639		2013-12-31	2.96	2.91	16.8939		2013-12-31	10.79	10.61	2.63557		2013-12-31	7.47	6.76	14.806		2013-12-31	14.9	14.32	20.4072		2013-12-31	3.92	4.31	0.261082		2013-12-31	5.51	5.06	3.73871		2013-12-31	4.1	3.94	3.92987		2013-12-31	8.21	8.57	16.5232
2014-01-30	9.44	9.17	10.3981		2014-01-30	6.93	6.72	4.49938		2014-01-30	2.91	2.86	5.94201		2014-01-30	10.59	9.98	1.23422		2014-01-30	6.76	6.23	7.67677		2014-01-30	14.3	13.35	11.8195		2014-01-30	4.74	3.99	31.5404		2014-01-30	5.03	4.87	3.22099		2014-01-30	3.91	3.9	3.43426		2014-01-30	8.51	8.17	7.92634
2014-02-28	9.13	8.91	12.554		2014-02-28	6.71	7.07	12.3064		2014-02-28	2.84	3.07	14.4324		2014-02-28	9.96	9.77	1.51936		2014-02-28	6.32	6.73	13.585		2014-02-28	13.16	12.83	13.7469		2014-02-28	3.96	4.37	16.8438		2014-02-28	4.79	4.81	2.6065		2014-02-28	3.89	3.92	2.75128		2014-02-28	8.1	8.17	9.33393
2014-03-31	8.91	9.72	25.1088		2014-03-31	7.05	7.01	7.3721		2014-03-31	3.06	3.03	10.0883		2014-03-31	9.78	9.54	1.76428		2014-03-31	6.73	6.6	12.2722		2014-03-31	12.8	12.57	14.3099		2014-03-31	4.35	4.02	13.44		2014-03-31	4.78	5.04	4.54989		2014-03-31	3.92	4.08	4.30846		2014-03-31	8.09	8.44	9.47887
2014-04-30	9.66	9.77	22.4203		2014-04-30	6.98	6.9	6.62131		2014-04-30	3.03	2.99	6.14458		2014-04-30	9.53	10.25	3.63576		2014-04-30	6.6	6.44	9.82906		2014-04-30	12.56	13.23	11.0945		2014-04-30	4.02	3.65	9.89308		2014-04-30	5.02	5.41	4.06177		2014-04-30	4.06	4.15	3.79097		2014-04-30	8.39	8.49	11.906
2014-05-30	9.77	9.57	10.4935		2014-05-30	6.88	6.98	5.37538		2014-05-30	3	3.01	4.10551		2014-05-30	10.12	9.98	5.41569		2014-05-30	6.4	6.09	4.30047		2014-05-30	13.2	13.33	10.9135		2014-05-30	3.62	3.7	14.0054		2014-05-30	5.36	5.56	2.50793		2014-05-30	4.15	4.39	9.22896		2014-05-30	8.41	8.26	5.71958
2014-06-30	9.59	9.05	9.17752		2014-06-30	6.98	7.04	4.38246		2014-06-30	3	2.98	3.42378		2014-06-30	9.98	9.66	1.31048		2014-06-30	6.08	6.18	6.63884		2014-06-30	13.32	12.9	8.33413		2014-06-30	3.69	3.62	9.99109		2014-06-30	5.58	5.66	2.05057		2014-06-30	4.41	4.38	3.71318		2014-06-30	8.27	8.2	4.47163
2014-07-31	9.08	9.8	14.4807		2014-07-31	7.04	7.42	8.92433		2014-07-31	2.98	3.24	13.0587		2014-07-31	9.62	10.59	4.21467		2014-07-31	6.17	6.35	9.70717		2014-07-31	12.91	13.7	17.4378		2014-07-31	3.62	3.98	22.5618		2014-07-31	5.68	5.93	5.81744		2014-07-31	4.38	4.41	5.2649		2014-07-31	8.23	8.8	10.1094
2014-08-29	9.77	9.47	14.4705		2014-08-29	7.4	7.44	13.6016		2014-08-29	3.22	4.32	51.5102		2014-08-29	10.58	11.02	5.06046		2014-08-29	6.33	6.68	16.2026		2014-08-29	13.73	13.56	27.2341		2014-08-29	3.97	4.8	69.007		2014-08-29	5.95	6.06	3.37275		2014-08-29	4.39	4.4	6.61915		2014-08-29	8.77	8.43	9.96005
2014-09-30	9.49	9.75	18.5767		2014-09-30	7.41	8.35	17.0504		2014-09-30	4.29	5.76	53.6327		2014-09-30	11.02	11.43	5.58904		2014-09-30	6.68	7.7	25.6445		2014-09-30	13.6	15.06	28.4954		2014-09-30	4.77	2.79	51.5344		2014-09-30	6.06	6.13	3.65615		2014-09-30	4.4	4.97	9.63545		2014-09-30	8.44	8.49	10.8619
2014-10-31	9.78	10.2	18.7537		2014-10-31	8.35	9.17	15.2728		2014-10-31	5.76	5.7	26.3574		2014-10-31	11.5	12.39	5.04382		2014-10-31	7.71	7.61	14.1299		2014-10-31	15.02	15.56	23.5275		2014-10-31	2.81	2.81	35.5289		2014-10-31	6.15	6.48	4.4106		2014-10-31	4.96	5.19	11.6456		2014-10-31	8.51	8.78	14.4913
2014-11-28	10.25	12.4	43.8044		2014-11-28	9.25	10.08	24.2517		2014-11-28	5.7	5.58	23.647		2014-11-28	13.34	14.02	18.5707		2014-11-28	7.63	7.78	18.3907		2014-11-28	15.55	17.38	47.2303		2014-11-28	2.82	3.16	59.4879		2014-11-28	6.47	6.66	7.49515		2014-11-28	5.18	5.38	13.7623		2014-11-28	8.88	10.18	45.2746
2014-12-31	12.45	15.69	87.3545		2014-12-31	10.09	10.93	55.7962		2014-12-31	5.5	5.95	51.7485		2014-12-31	13.98	15.29	15.8975		2014-12-31	7.79	11.8	103.348		2014-12-31	17.38	19.62	59.7588		2014-12-31	3.14	4.08	108.811		2014-12-31	6.7	8.83	25.0416		2014-12-31	5.39	6.18	27.5882		2014-12-31	10.35	13.46	97.0398
2015-01-30	15.88	14.47	49.8664		2015-01-30	11	11.12	22.5671		2015-01-30	5.96	5.86	27.5833		2015-01-30	15.28	15.54	8.57355		2015-01-30	11.8	11.7	51.8253		2015-01-30	19.82	20.39	35.9658		2015-01-30	4.09	5	59.7465		2015-01-30	8.91	8.29	11.2563		2015-01-30	6.19	5.91	13.7095		2015-01-30	13.56	12.15	47.0755
2015-02-27	14.06	14.53	19.1507		2015-02-27	11.03	11.42	9.69186		2015-02-27	5.81	6.18	19.1852		2015-02-27	15.28	15.82	5.64905		2015-02-27	11.36	12.48	25.365		2015-02-27	19.86	21.1	15.7168		2015-02-27	4.89	5.14	35.1456		2015-02-27	8.15	7.7	5.83379		2015-02-27	5.85	6.21	6.75324		2015-02-27	11.81	12.02	21.7451
2015-03-31	14.58	15.79	48.4071		2015-03-31	11.55	12.82	32.5654		2015-03-31	6.21	7	59.8637		2015-03-31	15.99	17.03	13.4643		2015-03-31	13	15.02	77.9206		2015-03-31	21.21	24.14	34.0846		2015-03-31	5.2	5.92	67.6188		2015-03-31	7.8	8.26	14.5016		2015-03-31	6.23	6.86	21.365		2015-03-31	12.06	12.9	47.25
2015-04-30	15.79	18.07	61.7578		2015-04-30	12.83	14.92	39.7066		2015-04-30	7.01	7.8	87.7868		2015-04-30	16.9	18.07	18.8562		2015-04-30	15	15.71	85.0492		2015-04-30	24.15	27.63	35.4537		2015-04-30	5.89	6.77	94.6112		2015-04-30	8.26	11.24	27.6402		2015-04-30	6.9	9.51	48.1008		2015-04-30	12.88	16.2	65.7109
2015-05-29	18	17.04	33.8551		2015-05-29	15.19	17.34	35.7734		2015-05-29	8.58	9.69	91.2589		2015-05-29	18.06	16.99	20.807		2015-05-29	15.73	14.86	67.7551		2015-05-29	27.25	29.99	41.4631		2015-05-29	6.77	6.35	85.0619		2015-05-29	11.24	10.82	24.9865		2015-05-29	9.39	15.68	58.6477		2015-05-29	16.2	15.02	37.852
2015-06-30	17.04	16.96	31.1224		2015-06-30	17.4	16.9	47.7726		2015-06-30	9.75	12.68	127.33		2015-06-30	17.07	15.23	34.6104		2015-06-30	14.85	14.35	109.795		2015-06-30	29.99	31.7	76.7929		2015-06-30	6.39	5.19	84.9746		2015-06-30	10.83	14.03	39.2125		2015-06-30	15.41	12.98	45.5954		2015-06-30	15.1	15.21	47.9432
2015-07-31	16.81	15.07	49.201		2015-07-31	16.72	13.79	49.3837		2015-07-31	12.48	9.21	90.221		2015-07-31	15.1	12.94	28.0921		2015-07-31	14.05	10.96	84.9248		2015-07-31	31.48	28.26	71.3078		2015-07-31	5.12	4.38	76.6883		2015-07-31	13.6	10.56	29.714		2015-07-31	12.98	9.39	57.7004		2015-07-31	15.03	10.82	49.7806
2015-08-31	14.99	14.96	21.0514		2015-08-31	13.52	12.73	22.5858		2015-08-31	9	13.38	134.192		2015-08-31	12.61	15.71	35.2115		2015-08-31	11.08	9.56	54.8617		2015-08-31	28.2	27.26	52.2951		2015-08-31	4.29	3.96	36.1457		2015-08-31	10.39	9.06	12.1697		2015-08-31	9.39	11.35	42.8645		2015-08-31	10.7	10.37	17.6751
2015-09-30	14.66	16.63	21.0271		2015-09-30	12.68	11.99	12.6686		2015-09-30	13.19	8.3	98.495		2015-09-30	15.6	13.7	10.9777		2015-09-30	9.3	8.81	23.1268		2015-09-30	27.17	27.72	29.3838		2015-09-30	3.79	3.55	19.5807		2015-09-30	8.85	8.65	6.45141		2015-09-30	11.4	9.45	13.1273		2015-09-30	10.16	10.11	10.3466
2015-10-30	16.8	16.39	4.43949		2015-10-30	12.35	13.46	10.6384		2015-10-30	8.7	9.42	73.2336		2015-10-30	14.08	14.95	6.34114		2015-10-30	9.12	10.87	35.0754		2015-10-30	29.12	30.22	23.9555		2015-10-30	3.67	3.94	20.0703		2015-10-30	8.94	9.15	3.64631		2015-10-30	9.7	12.78	14.2029		2015-10-30	10.36	10.56	6.93706
2015-11-30	16.3	18.65	13.547		2015-11-30	13.26	13.26	22.4017		2015-11-30	9.52	8.84	70.9402		2015-11-30	14.7	15.54	12.0392		2015-11-30	10.66	10.54	39.2536		2015-11-30	30.2	28.6	23.7453		2015-11-30	3.9	3.75	24.1482		2015-11-30	9.08	8.93	4.30293		2015-11-30	12.75	13	18.3584		2015-11-30	10.52	11.07	15.1892
2015-12-31	18.35	18.27	9.32252		2015-12-31	13.26	14.23	19.0049		2015-12-31	8.84	8.86	36.8364		2015-12-31	15.9	18.78	15.8923		2015-12-31	10.58	10.19	18.6578		2015-12-31	28.74	29.52	17.538		2015-12-31	3.79	3.61	11.4486		2015-12-31	8.94	8.73	3.36956		2015-12-31	12.66	13.37	10.4279		2015-12-31	11.09	12.14	18.7325
2016-01-29	18.28	16.9	4.78458		2016-01-29	14.28	12.21	14.4864		2016-01-29	8.86	5.86	28.1419		2016-01-29	18.78	14.87	9.38456		2016-01-29	10.22	6.86	13.2438		2016-01-29	29.53	25.86	15.3923		2016-01-29	3.62	2.96	14.6715		2016-01-29	8.72	6.86	2.92023		2016-01-29	13.33	11.46	10.8995		2016-01-29	12	9.53	8.13515
2016-02-29	16.99	18.45	1.47518		2016-02-29	12.2	11.28	15.0046		2016-02-29	5.86	6.21	10.4938		2016-02-29	14.85	13.68	4.26419		2016-02-29	6.8	7.24	15.6131		2016-02-29	25.8	27.2	10.4788		2016-02-29	2.92	2.75	9.87854		2016-02-29	6.86	6.89	2.3629		2016-02-29	11.4	12.11	23.9805		2016-02-29	9.5	9.31	4.83066
2016-03-31	18.45	17.93	3.6636		2016-03-31	11.3	12.4	14.4147		2016-03-31	6.21	6.21			2016-03-31	13.8	15.18	7.40036		2016-03-31	7.22	8.46	32.0819		2016-03-31	27.35	30.09	13.7524		2016-03-31	2.78	2.96	15.3292		2016-03-31	6.87	7.97	4.671		2016-03-31	12.05	13.58	29.4091		2016-03-31	9.27	10.16	10.8272
2016-04-29	17.98	17.83	2.911		2016-04-29	12.36	12.02	8.50156		2016-04-29	6.21	6.35	8.17772		2016-04-29	15.11	15.58	5.81515		2016-04-29	8.46	8.12	17.9129		2016-04-29	29.91	27.21	9.55603		2016-04-29	2.95	3.04	19.0844		2016-04-29	7.98	7.48	1.70528		2016-04-29	13.3	13.8	22.7074		2016-04-29	10.17	10.17	5.48173
2016-05-31	17.95	18.29	1.89445		2016-05-31	12.05	12.24	11.0819		2016-05-31	6.37	6.32	24.9098		2016-05-31	15.71	17.86	7.94798		2016-05-31	8.12	4	11.4615		2016-05-31	27.19	27.71	10.2346		2016-05-31	3.05	3.05	11.9967		2016-05-31	7.48	7.51	1.29504		2016-05-31	13.81	14.88	17.3429		2016-05-31	10.25	10.2	3.13758
2016-06-30	18.3	15.57	2.04773		2016-06-30	12.23	12.26	6.89553		2016-06-30	6.33	8.87	73.4177		2016-06-30	17.75	20.2	4.95276		2016-06-30	3.98	3.89	9.06382		2016-06-30	27.75	26.05	10.0565		2016-06-30	3.01	2.86	9.45033		2016-06-30	7.51	7.52	1.16537		2016-06-30	15.05	14.29	15.9291		2016-06-30	10.18	9.89	3.67522
2016-07-29	15.57	15.7	2.17132		2016-07-29	12.27	13.58	14.7306		2016-07-29	8.84	7.8	46.8148		2016-07-29	20.17	21.79	4.34014		2016-07-29	3.89	3.91	11.3661		2016-07-29	26.05	27.88	13.9165		2016-07-29	2.86	2.82	13.8108		2016-07-29	7.58	7.3	2.19976		2016-07-29	14.33	13.68	12.6225		2016-07-29	9.89	9.92	7.31086
2016-08-31	15.68	16.48	3.12529		2016-08-31	13.52	13.8	14.9843		2016-08-31	7.71	8.08	26.5635		2016-08-31	21.7	22.37	5.40853		2016-08-31	3.91	4.16	16.6591		2016-08-31	27.99	27.76	11.6567		2016-08-31	2.82	2.92	8.51675		2016-08-31	7.33	7.21	2.0622		2016-08-31	13.7	13.47	7.38293		2016-08-31	9.91	10.51	15.1125
2016-09-30	16.48	16.49	1.76939		2016-09-30	13.82	13.82	8.31905		2016-09-30	8.07	7.59	21.6497		2016-09-30	22.44	22.13	2.79429		2016-09-30	4.17	4.19	23.6283		2016-09-30	27.88	26.97	6.25761		2016-09-30	2.92	2.78	7.05624		2016-09-30	7.22	7.04	1.22119		2016-09-30	13.55	12.19	6.32982		2016-09-30	10.5	10.05	5.18541
2016-10-31	16.53	16.27	1.13368		2016-10-31	13.9	14.64	6.14465		2016-10-31	7.65	7.62	11.1554		2016-10-31	21.95	19.65	5.57687		2016-10-31	4.21	4.24	9.10646		2016-10-31	27.01	27.11	4.07989		2016-10-31	2.8	2.81	5.17133		2016-10-31	7.06	7.15	0.819922		2016-10-31	12.24	13.05	6.28379		2016-10-31	10.11	10.41	4.42061
2016-11-30	16.26	17.16	2.53243		2016-11-30	14.62	14.71	9.32089		2016-11-30	7.63	7.41	16.3402		2016-11-30	19.71	19.59	7.94932		2016-11-30	4.25	4.32	14.2671		2016-11-30	27.18	27.39	10.2995		2016-11-30	2.82	2.98	20.9688		2016-11-30	7.16	7.66	2.49269		2016-11-30	13.05	15.13	23.0881		2016-11-30	10.42	11.55	10.9859
2016-12-30	17.15	16.21	2.07769		2016-12-30	14.77	14.09	9.9684		2016-12-30	7.4	6.88	18.1418		2016-12-30	19.59	17.27	9.34746		2016-12-30	4.3	4.11	8.3851		2016-12-30	27.45	26.52	9.65956		2016-12-30	2.98	2.79	11.9474		2016-12-30	7.6	7.05	4.17597		2016-12-30	14.99	16.49	13.9314		2016-12-30	11.59	10.85	7.07095
2017-01-26	16.21	16.74	1.47306		2017-01-26	14.09	14.44	7.1054		2017-01-26	6.87	6.85	9.62		2017-01-26	17.29	18.19	4.19751		2017-01-26	4.1	4.18	6.20671		2017-01-26	26.55	27.5	9.06379		2017-01-26	2.83	2.94	8.08232		2017-01-26	7.05	7.27	2.8802		2017-01-26	16.49	13.63	15.0093		2017-01-26	10.89	11.59	3.67569
2017-02-28	16.82	16.59	1.35872		2017-02-28	14.38	15.03	9.70227		2017-02-28	6.84	7.16	15.7847		2017-02-28	18.19	20.13	3.44537		2017-02-28	4.18	4.33	8.08474		2017-02-28	27.58	27.44	6.60831		2017-02-28	2.93	3.11	17.5022		2017-02-28	7.27	7.73	2.78528		2017-02-28	13.69	15.07	8.49153		2017-02-28	11.62	11.67	3.97172
2017-03-31	16.58	16.01	2.11794		2017-03-31	15	15.94	18.2243		2017-03-31	7.16	6.88	17.6775		2017-03-31	20.1	20.01	4.45867		2017-03-31	4.33	4.26	17.4702		2017-03-31	27.44	29.98	13.1817		2017-03-31	3.11	3.03	10.1839		2017-03-31	7.69	7.17	4.39586		2017-03-31	15.08	16.65	16.8988		2017-03-31	11.68	11.29	5.26295
2017-04-28	16.05	15.21	1.97075		2017-04-28	16	15.95	21.8861		2017-04-28	6.8	6.31	8.91124		2017-04-28	20	20	2.1973		2017-04-28	4.69	7.51	153.798		2017-04-28	30.16	34.25	17.3622		2017-04-28	3.03	3.02	12.8231		2017-04-28	7.18	7.8	4.17592		2017-04-28	16.67	14.17	12.0569		2017-04-28	11.46	10.63	5.34909
2017-05-31	15.21	12.84	4.47798		2017-05-31	16.02	16.51	32.7769		2017-05-31	6.25	5.62	7.61016		2017-05-31	19.9	20.55	2.2119		2017-05-31	7.51	6.96	176.742		2017-05-31	33.57	37.79	15.8768		2017-05-31	3.01	2.19	6.21641		2017-05-31	7.78	7.79	3.25661		2017-05-31	13.72	12.67	7.19302		2017-05-31	10.5	10.71	6.1153
2017-06-30	12.78	12.65	4.73513		2017-06-30	16.48	18.46	30.2357		2017-06-30	5.63	5.85	10.6848		2017-06-30	20.4	20.81	1.39852		2017-06-30	6.87	6.58	85.579		2017-06-30	37.07	37.31	18.5082		2017-06-30	2.17	2.19	5.85486		2017-06-30	7.77	7.34	4.42775		2017-06-30	12.62	13.51	6.84873		2017-06-30	10.72	9.22	7.36054
2017-07-31	12.64	13.36	4.68688		2017-07-31	18.5	13.51	21.5629		2017-07-31	5.85	6	13.3758		2017-07-31	20.8	19.59	1.20992		2017-07-31	6.6	5.88	39.616		2017-07-31	37.5	37.45	11.4112		2017-07-31	2.19	2.81	25.2422		2017-07-31	7.3	7.34	3.87655		2017-07-31	13.54	12.89	9.60736		2017-07-31	9.21	10	10.1876
2017-08-31	13.42	12.71	4.87396		2017-08-31	13.53	13.4	14.6266		2017-08-31	6	5.9	13.0053		2017-08-31	19.55	19.75	1.19057		2017-08-31	5.94	6.64	79.4177		2017-08-31	37.48	39.05	8.06535		2017-08-31	2.89	2.79	33.8684		2017-08-31	7.34	7.15	3.42291		2017-08-31	12.92	13.02	6.7953		2017-08-31	9.99	9.52	9.28388
2017-09-29	12.68	12.87	2.64305		2017-09-29	13.42	13.09	13.3953		2017-09-29	5.9	6.91	35.6671		2017-09-29	19.72	18.85	1.37533		2017-09-29	6.67	6.4	50.6282		2017-09-29	39	37.98	10.7438		2017-09-29	2.79	2.7	14.9012		2017-09-29	7.23	6.94	1.94551		2017-09-29	13.02	13.12	6.89098		2017-09-29	9.49	9.27	4.72816
2017-10-31	13.27	12.61	1.85929		2017-10-31	13.25	13.97	17.7989		2017-10-31	7.08	6.26	23.5419		2017-10-31	18.95	17.88	1.09184		2017-10-31	6.45	5.89	19.1188		2017-10-31	38.4	43.75	11.2473		2017-10-31	2.73	2.6	5.51142		2017-10-31	6.98	6.73	0.95972		2017-10-31	13.18	12.94	3.05785		2017-10-31	9.48	9.09	3.99594
2017-11-30	12.63	12.91	4.24634		2017-11-30	14.01	14.03	23.2222		2017-11-30	6.31	5.78	12.584		2017-11-30	17.88	16.92	2.05065		2017-11-30	5.9	5.32	19.8183		2017-11-30	43.23	41.76	19.9086		2017-11-30	2.61	2.6	7.89344		2017-11-30	6.73	6.33	2.8268		2017-11-30	12.93	13.3	7.23846		2017-11-30	9.07	9.27	6.59688
2017-12-29	12.93	12.59	2.24289		2017-12-29	14.05	14.7	12.7424		2017-12-29	5.79	5.85	9.3756		2017-12-29	16.73	17.14	1.05715		2017-12-29	5.32	5.14	12.04		2017-12-29	41.8	45.01	10.5889		2017-12-29	2.6	2.46	6.58833		2017-12-29	6.33	6.17	2.50293		2017-12-29	13.31	11	5.50512		2017-12-29	9.27	9	3.65587
2018-01-31	12.61	13.17	9.0012		2018-01-31	14.73	16.9	18.7544		2018-01-31	5.86	5.57	9.42328		2018-01-31	17.16	16.39	4.17423		2018-01-31	5.15	5.17	31.3421		2018-01-31	45	46.89	14.5172		2018-01-31	2.46	2.48	6.87437		2018-01-31	6.18	6.31	2.7097		2018-01-31	11	11.45	4.62702		2018-01-31	9.02	9.85	8.7233
2018-02-28	13.14	12.46	5.22932		2018-02-28	16.98	16.37	12.4389		2018-02-28	5.55	5.17	4.22186		2018-02-28	16.36	15.16	2.16557		2018-02-28	5.2	4.97	12.3731		2018-02-28	46.88	48.87	10.8897		2018-02-28	2.48	2.37	5.72245		2018-02-28	6.29	6.19	1.46731		2018-02-28	11.5	10.68	2.92551		2018-02-28	9.83	9.3	6.7198
2018-03-30	12.4	11.65	2.1362		2018-03-30	16.3	15.64	8.25115		2018-03-30	5.15	4.92	8.61957		2018-03-30	15.16	14.28	2.40642		2018-03-30	4.92	5.35	25.3793		2018-03-30	48.5	48.84	9.99149		2018-03-30	2.35	2.18	6.29319		2018-03-30	6.16	6.87	4.58607		2018-03-30	10.67	9.53	5.38183		2018-03-30	9.25	8.91	3.02373
2018-04-27	11.68	11.61	1.36892		2018-04-27	15.61	15.22	7.42784		2018-04-27	4.92	4.33	5.9431		2018-04-27	14.3	13.42	1.58665		2018-04-27	5.35	4.92	11.096		2018-04-27	49.75	49.79	9.04308		2018-04-27	2.19	2.08	2.20624		2018-04-27	6.87	6.26	2.17638		2018-04-27	9.54	8.43	3.61789		2018-04-27	8.91	8.71	2.11363
2018-05-31	11.33	10.55	1.98558		2018-05-31	15.23	16.62	11.599		2018-05-31	4.38	4.36	7.15876		2018-05-31	13.46	16.18	3.84571		2018-05-31	4.92	4.56	7.0912		2018-05-31	49.79	53.87	10.8717		2018-05-31	2.07	1.71	8.8942		2018-05-31	6.3	7.03	3.98701		2018-05-31	8.4	7.81	6.08491		2018-05-31	8.72	8.33	3.29554
2018-06-29	10.6	9.56	1.58229		2018-06-29	16.52	13.09	25.2079		2018-06-29	4.36	4.09	6.88645		2018-06-29	16.02	14.47	1.96535		2018-06-29	4.58	4.22	6.79673		2018-06-29	53.77	55.48	13.4629		2018-06-29	1.69	1.55	13.0177		2018-06-29	7.01	6.36	2.4116		2018-06-29	7.8	5.96	7.26797		2018-06-29	8.32	7.45	3.03035
2018-07-31	9.55	10.17	1.54061		2018-07-31	13.05	13.87	13.4595		2018-07-31	4.09	4.08	9.35368		2018-07-31	14.44	15.18	1.48564		2018-07-31	4.21	4.24	6.69225		2018-07-31	55.01	60.27	14.8828		2018-07-31	1.54	1.67	13.2068		2018-07-31	6.34	7.56	4.82301		2018-07-31	5.96	5.97	10.2215		2018-07-31	7.45	7.61	3.00233
2018-08-31	10.26	10.33	1.58167		2018-08-31	13.91	12.21	11.0389		2018-08-31	4.1	3.87	5.72604		2018-08-31	15.15	14.3	2.41251		2018-08-31	4.25	3.95	4.70023		2018-08-31	61.14	54.88	14.5074		2018-08-31	1.67	1.51	10.3782		2018-08-31	7.56	7.02	4.80959		2018-08-31	5.97	5.5	7.61896		2018-08-31	7.6	7.75	3.87047
2018-09-28	10.27	10.62	1.33483		2018-09-28	12.11	12.77	6.37268		2018-09-28	3.86	3.96	5.5552		2018-09-28	14.3	15.19	1.78632		2018-09-28	3.92	3.79	3.21724		2018-09-28	53.85	58.77	7.30609		2018-09-28	1.51	1.66	9.21636		2018-09-28	7.03	7.71	3.09555		2018-09-28	5.51	5.69	4.49148		2018-09-28	7.71	8.17	4.84386
[truncated: 20 more columns]
